# Supplementary material for: The IL-20RB receptor and the IL-20 signaling pathway in regulating host defense in oral mucosal candidiasis
Source: Front Cell Infect Microbiol. 2022 Sep 26;12:979701. doi: 10.3389/fcimb.2022.979701 (PMC9548646; doi:10.3389/fcimb.2022.979701)
Supplement: Supplementary file 4 [file Table_2.xlsx]

## Sheet: Fig. 3A
Supplementary Table 2A. Weight (g), strain and gender of each mouse on Day 0 and Days 1-4 Post-Inoculation for Figure 3A
mouse #	mouse strain	Gender	C. albicans strain	Weight_0 (g)	Weight_1 (g)	Weight_2 (g)	Weight_3 (g)	Weight_4 (g)
5	IL-20RB	F	CAF2-1	17.3	17.5	16.5	17	18.1
6	IL-20RB	F	CAF2-1	16.1	16.3	14.9	16	16.7
7	IL-20RB	F	CAF2-1	16.1	15.6	14.9	15.5	15.9
8	IL-20RB	M	CAF2-1	20.7	20.9	19.9	20.6	20.8
9	IL-20RB	M	CAF2-1	19.2	19.2	18.1	19	19.1
10	IL-20RB	M	CAF2-1	19.4	19.6	18.1	19	18.8
11	IL-20RB	F	CAF2-1	16.3	16.1	15.4	15.4	15.7
12	IL-20-RB	F	CAF2-1	15.3	14.5	13.9	14.3	14.5
13	IL-20-RB	F	CAF2-1	15.7	15.3	14.7	15.2	15
15	IL-20-RB	M	CAF2-1	19.3	18.6	17.6	17.7	18
16	B6	F	CAF2-1	18.3	17	16.6	17.8	18.8
17	B6	F	CAF2-1	17.8	17	15.5	15.4	17.3
18	B6	F	CAF2-1	18.2	18.5	17.3	17.7	18.6
19	B6	M	CAF2-1	21.7	21.1	19.2	20.3	21
20	B6	M	CAF2-1	21.9	21.6	19.5	19.8	20.8
21	B6	M	CAF2-1	21.9	21.3	20.1	20.5	21.2
22	B6	F	CAF2-1	14.9	14.5	13.7	14	14.2
23	B6	F	CAF2-1	15.4	15	14.4	14.8	14.8
24	B6	F	CAF2-1	13.7	13.4	12.7	13	13.6
25	B6	M	CAF2-1	18.1	17.8	16.7	17.1	17.2
26	B6	M	CAF2-1	17.8	17.3	15.5	16.4	16.7

## Sheet: Fig. 3B 
Supplementary Table 2B. Weight (g), strain and gender of each mouse on Day 0 and Days 1-4 Post-Inoculation for Figure 3B
Mouse number	Mouse strain	Gender	C. albicans strain	Weight_0 (g)	Weight_1 (g)	Weight_2 (g)	Weight_3 (g)	Weight_4 (g)
2	IL-20RB	F	CAF2-1	20	18.2	18.4	19.2	20
3	IL-20RB	F	CAF2-1	20.3	18.1	17.9	18.7	19.6
4	IL-20RB	F	CAF2-1	18.6	16.6	16.3	17.6	17.9
5	IL-20RB	M	CAF2-1	25.5	22.5	22.2	23.2	23.9
7	IL-20RB	F	CAF2-1	21.7	20.1	20.3	20.6	21
8	IL-20RB	F	CAF2-1	21.3	19.1	19.7	19.9	20.7
9	IL-20RB	F	CAF2-1	23.1	20.6	20.2	20.8	21.3
11	IL-20RB	M	CAF2-1	30.4	26.8	26.2	25.9	28.1
12	IL-20RB	M	CAF2-1	27.8	24.6	24.5	27.4	26.2
15	B6	F	CAF2-1	18.9	16.4	16.4	17.9	18.8
16	B6	F	CAF2-1	19.2	16.5	16.5	17.4	19.1
17	B6	F	CAF2-1	18.5	16.6	15.9	17.4	18.6
19	B6	F	CAF2-1	16.4	14.3	13.5	14.7	15.2
20	B6	F	CAF2-1	18.1	15.9	16.2	17.2	17.5
21	B6	F	CAF2-1	17.5	15.7	15.4	16.6	17.4
22	B6	M	CAF2-1	25.3	22.1	22	22.7	24
24	B6	M	CAF2-1	25.5	22	20.7	23.4	23.9
25	B6	M	CAF2-1	27.5	24.3	22.7	24.6	26.4

## Sheet: Fig. 4C 
Supplementary Table 2C. Weight (g), strain and gender of each mouse on Day 0 and Days 1-4 Post-Inoculation for Figure 4C
mouse	mouse strain	Gender	C. albicans strain	Weight_0 (g)	Weight_1 (g)	Weight_2 (g)	Weight_3 (g)	Weight_4 (g)
3	IL 20 rb -/-	F	OA1	19.5	18.2	19	19.1	20.1
4	IL 20 rb -/-	F	OA1	17.6	16.7	17.4	17.9	18.5
5	IL 20 rb -/-	F	OA1	18.5	17.1	17.6	18	18.9
6	IL 20 rb -/-	F	OA1	20.1	19.6	19.9	20.2	20.3
7	IL 20 rb -/-	M	OA1	23.9	22	21.7	22.4	23.2
8	IL 20 rb -/-	M	OA1	22	20.3	20.7	21.5	21.8
9	IL 20 rb -/-	M	OA1	23.8	21.4	20.7	22	23.5
10	IL 20 rb -/-	M	OA1	23	20.5	19.8	21.4	22.5
13	B6	F	OA1	18.3	16.8	17.3	18.1	18
14	B6	F	OA1	18.3	16	16	15.8	17.1
15	B6	F	OA1	20	17.4	16.6	18.1	18.9
16	B6	F	OA1	18.9	17.9	17.8	18.8	19.2
17	B6	M	OA1	27.8	24.3	23.3	24.4	22
18	B6	M	OA1	25.6	22.4	21.8	22.7	24.4
19	B6	M	OA1	26.1	23	21.9	21.8	24.8
20	B6	M	OA1	23.3	22.1	22	22.5	23.7
